# Supplementary material for: Characterization of 65 Epitope-Specific Dystrophin Monoclonal Antibodies in Canine and Murine Models of Duchenne Muscular Dystrophy by Immunostaining and Western Blot
Source: PLoS One. 2014 Feb 7;9(2):e88280. doi: 10.1371/journal.pone.0088280 (PMC3917863; doi:10.1371/journal.pone.0088280)
Supplement: Table S1 — A summary of all 65 antibodies examined in this study. (XLSX) [file pone.0088280.s002.xlsx]

## Sheet: Sheet1
Table S1. A summary of all 65 antibodies examined in this study
Antibody name	Ig subtype	Epitope specificity	Domain Specificity	Normal dog tissue				Dystrophic dog tissue				Normal mouse tissue				Dystrophic mouse tissue				Cross-reference with Figures and Tables in the paper
				Skeletal muscle		Cardiac muscle		Skeletal muscle		Cardiac muscle		Skeletal muscle		Cardiac muscle		Skeletal muscle		Cardiac muscle
				IF	WB	IF	WB	IF	WB	IF	WB	IF	WB	IF	WB	IF	WB	IF	WB
MANEX1A	G2a	Exon 1	NT	+++	_	+++	Pos	_	_	_	_	+++	_	+++	Pos	_	_	_	_	Table 2
MANEX6	G1	Exon 6	NT	_	_	_	_	_	_	_	_	_	_	_	_	_	_	_	_	Table 1
MANEX7B	G1	Exon 7/8	NT-H1	+	Pos	_	_	_	_	_	_	+	Pos	+	Pos	_	_	_	_
MANHINGE3C	M	Exon 8	NT-H1	_	Pos	_	Pos	_	Weak	_	_	+	_	_	Weak	_	_	_	_	Tables 2, 3
MANEX8A	G1	Exon 8	NT-H1	_	_	_	_	_	_	_	_	_	_	_	_	_	_	_	_	Figure 7, Table 1
MANHINGE1A	G1	Exon 8	NT-H1	+++	Pos	+	Pos	_	_	_	_	_	Weak	+	Pos	_	_	_	_	Table 4
MANHINGE1C	G1	Exon 8	NT-H1	_	_	_	_	_	_	_	_	+	_	_	_	_	_	_	_
Dys-3	G2a	Exon 9-10	H1-R1	_	_	_	_	_	_	_	_	_	_	_	_	_	_	_	_	Table 1
MANEX1011A	G1	Exon 10/11	H1-R1	+	Pos	+	Pos	_	_	_	_	+	_	+	Pos	_	_	_	_	Table 4
DysB	G1	Exon 10-12	H1-R2	+++	Pos	+++	Pos	_	_	_	_	++	Weak	++	Weak	_	_	_	_	Tables 1,2,4
MANEX1216B	G2a	Exon 12-16	R1-R3	_	_	_	Weak	_	_	_	_	+	Pos	+	Pos	_	_	_	_	Figure 2, Tables 1, 2
MANEX1216A	G2a	Exon 14	R2-R3	_	_	_	Pos	_	_	_	_	+	_	_	Pos	_	_	_	_	Table 2
MANHINGE2A	G1	Exon 17	H2	_	Weak	_	_	_	Weak	_	_	+	_	+	Weak	_	_	_	_	Tables 2,3
MANHINGE2C	G1	Exon 17	H2	_	_	_	_	_	_	_	_	+	_	_	_	_	_	_	_
MANDYS19	G1	Exon 20/21	R4-R5	+++	Pos	+++	Pos	_	Pos	_	_	+	Pos	+	Pos	_	_	_	_	Tables 2,3,5
MANDYS18	G2a	Exon 26	R8	+	Pos	++	Pos	_	_	_	Weak	++	Pos	+	Pos	_	_	_	Weak	Tables 3,5
Dys-1	G2a	Exon 26-30	R8-R10	++	Pos	++	Pos	_	_	_	_	+	Pos	_	Pos	_	_	_	_	Tables 2,5
MANDYS17	G1	Exon 26/27	R8	+	Pos	+	Pos	_	_	_	_	+	Pos	+	Pos	_	_	_	_	Tables 1,4
MANDYS16	G2b	Exon 27/28	R8-R9	++	Pos	++	_	_	_	_	_	++	Pos	+++	_	_	_	_	_	Table 2
MANDYS1	G2a	Exon 31/32	R10-R11	++	Pos	++	Pos	_	_	_	_	++	Pos	++	Pos	_	_	_	_	Figure 1, Tables 1, 2
MANDYS8	G2b	Exon 32	R11	+++	Pos	+++	Pos	_	_	_	_	+++	Pos	+++	Pos	_	_	_	_	Table 4
MANDYS105	G1	Exon 37-46	R13-R18	+++	_	+++	Weak	_	_	_	_	+++	_	+++	_	_	_	_	_	Table 1
MANDYS141	G2b	Exon 38	R14	_	Pos	_	Pos	_	_	_	_	_	Pos	_	Pos	_	_	_	_	Figure 5, Tables 1,2
MANDYS110	G1	Exon 38/39	R14	+++	_	+++	Pos	_	_	_	_	++	_	++	Pos	_	_	_	_	Table 2
MANDYS104	G2a	Exon 39-46	R14-R18	+++	Pos	++	Weak	_	_	_	_	+	Pos	+	_	_	_	_	_	Table 4
MANDYS101	G2b	Exon 40/41	R15	+++	Pos	++	Pos	_	_	_	_	_	_	+	_	_	_	_	_	Tables 2,5
MANDYS107	G2b	Exon 40/41	R15	+++	Pos	+++	Pos	_	_	_	_	_	Weak	+	_	_	_	_	_	Tables 2,5
MANDYS111	G2a	Exon 40/41	R15	+++	_	+++	_	_	_	_	_	++	_	++	_	_	_	_	_	Figure 4, Tables 1,2
MANDYS124	G1	Exon 40/41	R15	_	Pos	_	Pos	_	Pos	_	_	+	Pos	+	Pos	_	_	_	_	Tables 2,3
MANDYS122	G1	Exon 41	R15	_	Pos	_	Pos	_	_	_	_	+	Pos	+	Pos	_	_	_	_
MANDYS102	G2a	Exon 43	R16	+++	Pos	++	_	_	_	_	_	+	_	_	_	_	_	_	_
MANDYS106	G2a	Exon 43	R16	++	_	++	_	_	_	_	_	+	_	_	_	_	_	_	_	Table 1
MANDYS103	G2a	Exon 43	R16	++	_	++	_	_	_	_	_	+	_	+	_	_	_	_	_	Table 1
MANEX44A	n.d.	Exon 44	R17	+++	Pos	+++	Pos	_	_	_	_	++	Pos	+++	Pos	_	_	_	_	Tables 1,2,5
MANEX44B	G5	Exon 44	R17	+	Pos	+	Pos	_	_	_	_	_	Pos	_	Pos	_	_	_	_	Table 4
MANEX45A	G1	Exon 45	R17	+++	_	+++	Pos	_	_	_	_	+	_	++	_	_	_	_	_
MANEX45B	G1	Exon 45	R17	_	_	_	Weak	_	_	_	_	+	Weak	+	Pos	_	_	_	_	Table 1
MANEX46A	G1	Exon 46	R18	++	Pos	++	Pos	_	_	_	_	+	Pos	+	Weak	_	_	_	_	Tables 1,4
MANEX46B	G1	Exon 46	R18	+++	_	+++	Pos	_	_	_	_	+++	_	+++	Weak	_	_	_	_
MANEX47	G1	Exon 47	R18	++	Pos	+++	Pos	_	_	_	_	+	_	_	_	_	_	_	_	Table 4
MANEX4748A	G2b	Exon 47/48	R18-R19	_	_	_	_	_	_	_	_	+	_	+	_	_	_	_	_	Table 2
MANEX4850A	n.a.	Exon 48-50	R19-H3	+++	Pos	+++	Pos	_	_	_	_	+	_	_	_	_	_	_	_	Table 4
MANEX4850B	G1	Exon 48-50	R19-H3	+++	Pos	+++	Pos	_	_	_	_	+++	_	+++	Weak	_	_	_	_	Tables 2,5
MANEX4850D	G2b	Exon 48-50	R19-H3	++	Pos	++	Pos	_	_	_	_	_	_	_	_	_	_	_	_	Figure 3, Tables 1,2,5
MANEX50	n.a.	Exon 50	R19-H3	+++	Pos	+++	Pos	_	Weak	_	_	+++	Pos	+++	Pos	_	_	_	_	Tables 2,3,5
MANHINGE3A	G1	Exon 51	H3-R20	_	_	_	_	_	_	_	_	+	_	+	_	_	_	_	_	Table 2
MANHINGE3B	G2a	Exon 51	H3-R20	_	_	_	_	_	_	_	_	_	_	_	_	_	_	_	_	Table 2
MANHINGE4A	G1	Exon 62	H4	+	_	++	Pos	_	_	_	_	_	_	++	Pos	_	_	_	_	Figure 6, Tables 1,2
MANHINGE4C	M	Exon 63	H4	_	_	_	_	_	_	_	_	+	_	+	_	_	_	_	_
MANCHO19	G1	Exon 70	CT	++	_	++	Weak	_	_	_	_	++	_	++	Weak	_	_	_	_
MANDRA9	G1	Exon 70-79	CT	+++	Pos	++	Pos	_	_	_	_	++	Pos	++	Pos	_	_	_	_	Tables 1,2,5
MANDRA2	G1	Exon 70-79	CT	++	Pos	+	Pos	_	_	_	_	+	Pos	+	Pos	_	_	_	_	Tables 1,4
MANCHO11	G1	Exon 72/73	CT	++	Pos	++	Pos	_	Pos	_	Pos	+	Pos	++	Pos	_	Pos	_	Pos	Tables 3,5
MANEX7374A	G1	Exon 73/74	CT	++	Pos	++	Pos	_	_	_	_	++	Pos	++	Pos	_	_	_	_	Tables 1,4
MANDRA17	G1	Exon 74/75	CT	+++	Pos	++	Pos	_	_	_	_	+	Pos	++	Pos	_	_	_	_	Tables 1,4
MANDRA14	G1	Exon 75	CT	_	Pos	_	Pos	_	_	_	_	_	Pos	+	Pos	_	_	_	_	Table 1
MANDRA6	G1	Exon 75	CT	+++	Pos	++	Pos	_	_	_	_	+	Weak	+	Pos	_	_	_	_	Tables 1,4
MANDRA12	M	Exon 75	CT	_	Pos	_	Weak	_	_	_	_	_	_	_	Pos	_	_	_	_
MANDRA13	M	Exon 75	CT	_	Pos	_	Pos	_	_	_	_	_	Pos	_	Pos	_	_	_	_	Table 1
MANDRA16	G1	Exon 75	CT	+++	Pos	+++	Pos	_	Pos	_	Pos	+++	Pos	+++	Pos	_	Pos	_	Pos	Tables 3,5
MANDRA3	G1	Exon 75	CT	++	Pos	+	Pos	_	Weak	_	Weak	_	Pos	+	Pos	_	Weak	_	Weak	Tables 3,5
MANCHO18	G1	Exon 75	CT	_	Pos	_	Pos	_	Weak	_	_	+	Pos	+	Pos	_	Weak	_	_	Tables 2,3
MANDRA5	G2a	Exon 76/77	CT	_	Pos	_	Pos	_	Weak	_	_	+	Pos	+	Pos	_	_	_	_	Tables 2,3
MANDRA4	G1	Exon 77	CT	++	Pos	++	Pos	_	_	_	_	++	Pos	++	Weak	_	_	_	_	Tables 1,2,5
Dys-2	G1	Exon 77-79	CT	+	Weak	++	Pos	_	_	_	_	++	Pos	++	Pos	_	_	_	_	Tables 1,4
IF, immunofluorescence staining; Ig, immunoglobulin; WB, western blot.
CT, C-terminal domain; H, hinge; NT, N-terminal domain; R, spectrin-like repeat.
+++, strong positive in immunostaining; ++, positive in immunostaining; +, weak positive in immunostaining; -, negative in immunostaining.
Pos, positive in western blot; Weak, weak positive in western blot.
